# Supplementary material for: Effect of the red uniform on the judgment of position or movement used in Wushu Routine, evaluated by practitioners of the modality
Source: PLoS One. 2024 Mar 21;19(3):e0300893. doi: 10.1371/journal.pone.0300893 (PMC10956778; doi:10.1371/journal.pone.0300893)
Supplement: S2 File — (ZIP) [file pone.0300893.s002.zip]

Archive with 15 entries (14 files):
- athlete photos 2/
- athlete photos 2/empty-step push palm(female in bule).tif
- athlete photos 2/empty-step push palm(female in red).tif
- athlete photos 2/empty-step push palm(male in bule).tif
- athlete photos 2/empty-step push palm(male in red).tif
- athlete photos 2/empty-step show palm (female in blue).tif
- athlete photos 2/empty-step show palm (female in red).tif
- athlete photos 2/empty-step show palm (male in blue).tif
- athlete photos 2/empty-step show palm (male in red).tif
- athlete photos 2/horse-step strike fist(female in blue).tif
- athlete photos 2/horse-step strike fist(female in red).tif
- athlete photos 2/horse-step strike fist(male in blue).tif
- athlete photos 2/horse-step strike fist(male in red).tif
- athlete photos 2/longitudinal split(female in blue).tif
- athlete photos 2/longitudinal split(female in red).tif
