# Supplementary material for: Effect of the red uniform on the judgment of position or movement used in Wushu Routine, evaluated by practitioners of the modality
Source: PLoS One. 2024 Mar 21;19(3):e0300893. doi: 10.1371/journal.pone.0300893 (PMC10956778; doi:10.1371/journal.pone.0300893)
Supplement: S3 File — (ZIP) [file pone.0300893.s003.zip]

Archive with 11 entries (10 files):
- athlete photos 3/
- athlete photos 3/longitudinal split(male in blue).tif
- athlete photos 3/longitudinal split(male in red).tif
- athlete photos 3/rest-step push palm(female in blue).tif
- athlete photos 3/rest-step push palm(female in red).tif
- athlete photos 3/rest-step push palm(male in blue).tif
- athlete photos 3/rest-step push palm(male in red).tif
- athlete photos 3/rest-step show palm (female in blue).tif
- athlete photos 3/rest-step show palm (female in red).tif
- athlete photos 3/rest-step show palm (male in blue).tif
- athlete photos 3/rest-step show palm (male in red).tif
